# Supplementary material for: A Hybrid Stainless-Steel SPME Microneedle Electrode Sensor for Dual Electrochemical and GC-MS Analysis
Source: Sensors (Basel). 2023 Feb 19;23(4):2317. doi: 10.3390/s23042317 (PMC9963686; doi:10.3390/s23042317)
Supplement: Supplementary file 1 [file sensors-23-02317-s001.zip]

Archive with 1 entries (1 files):
- sensors-2184350-supplementary.pdf
